# Supplementary material for: A perturbation-based framework for link prediction via non-negative matrix factorization
Source: Sci Rep. 2016 Dec 15;6:38938. doi: 10.1038/srep38938 (PMC5156920; doi:10.1038/srep38938)
Supplement: Supplementary Dataset 1 [file srep38938-s2.zip]

Archive with 39 entries (34 files):
- PerturbProgram/
- PerturbProgram/colibri_out/
- PerturbProgram/colibri_out/Colibri_D.m
- PerturbProgram/colibri_out/Colibri_S.m
- PerturbProgram/colibri_out/demo.m
- PerturbProgram/colibri_out/EstimateRerr.m
- PerturbProgram/colibri_out/fast_sample_prob.m
- PerturbProgram/colibri_out/FCUR_invC.m
- PerturbProgram/colibri_out/FCUR_UpdateinvC.m
- PerturbProgram/colibri_out/license
- PerturbProgram/colibri_out/sample_rows.m
- PerturbProgram/data/
- PerturbProgram/data/Baydry.mat
- PerturbProgram/data/Celegans.mat
- PerturbProgram/data/Email.mat
- PerturbProgram/data/Jazz.mat
- PerturbProgram/data/Karate.mat
- PerturbProgram/data/NS.mat
- PerturbProgram/data/PB.mat
- PerturbProgram/data/Power.mat
- PerturbProgram/data/Router.mat
- PerturbProgram/data/School.mat
- PerturbProgram/data/SmaGri.mat
- PerturbProgram/data/SW.mat
- PerturbProgram/data/USAir.mat
- PerturbProgram/data/Word.mat
- PerturbProgram/data/Yeast.mat
- PerturbProgram/DivideNet.m
- PerturbProgram/DivideNet_ADD_Random.m
- PerturbProgram/getPrecition.m
- PerturbProgram/main.m
- PerturbProgram/NMF_KL/
- PerturbProgram/NMF_KL/litekmeans.m
- PerturbProgram/NMF_KL/NMF_KL.m
- PerturbProgram/NMF_KL/NMF_KL_Multi.m
- PerturbProgram/Perturbaion_framework.m
- PerturbProgram/SIMIndex/
- PerturbProgram/SIMIndex/perturb_NMF.m
- PerturbProgram/SIMIndex/perturb_NMF_KL.m
