# Supplementary material for: A perturbation-based framework for link prediction via non-negative matrix factorization
Source: Sci Rep. 2016 Dec 15;6:38938. doi: 10.1038/srep38938 (PMC5156920; doi:10.1038/srep38938)
Supplement: Supplementary Dataset 1 [file srep38938-s2.zip › PerturbProgram/colibri_out/Colibri_D.m]

function [L,M,R,cid_active,rerr] = Colibri_D(A0,dA,cid0,cid_active0,M0)

%%%%%Colibri-D
%Inputs:
%%%% A0: original data matrix
%%%% dA: delta change matrix
%%%% cid0: indices for initially sampled columns (fixed over time)
%%%% cid_active0: indices for actually used columns to form M0

%Outputs:
%%%% L,M,R: low-rank approximation for A0+dA
%%%% cid_active: indices for actually used columns to form L, M and R
%%%% rerr: (estimated) reconstruction error norm(A0+dA-L*M*R,'fro')^2


if nargin<5
    L = [];
    M = [];
    R = [];
    cid_active = [];
    rerr = [];
    error('not enought inputs')
    return;
end
%indices for those non-active columns
cn0 = setdiff(cid0,cid_active0);
cindex = {cid0,cid_active0,cn0};

%%%update M0 and cid_active
[cindex,M] = FCUR_UpdateinvC(cindex,A0,dA,M0);
cid_active = cindex{2};

%update L and R
A = A0 + dA;
L = A(:,cid_active);
R = L' * A;

if nargout==5%%reconstruction error
    [rerr,id,id0] = EstimateRerr(L,M,R,A);
end
