# Supplementary material for: A perturbation-based framework for link prediction via non-negative matrix factorization
Source: Sci Rep. 2016 Dec 15;6:38938. doi: 10.1038/srep38938 (PMC5156920; doi:10.1038/srep38938)
Supplement: Supplementary Dataset 1 [file srep38938-s2.zip › PerturbProgram/colibri_out/Colibri_S.m]

function [L,M,R,cid,cid0,rerr] = Colibri_S(A,cnum,epsilon,cid0)

%%%%Colibri_S, give an matrix A, find its low-rank approximation
%Inputs:
%%% A: n x m data matrix
%%% cnum: how many columns we want (initially sample)
%%% epsilon: threshold to decide whether or not linearly dependence
%%% cid0: index for intially sampled columns (for debug purpose, normally
%%% set [];

%Outputs:
%%% [L,M,R]: left, middle and right matrices
%%% rerr: (estimated) reconstruction error
%%% cid: (a subset of cid) indices for those columns we actually used for
%%% cid0: (we will need it for colirir-d) indices for initially sampled
%%% columns (already removed duplicated columns)
%%% low-rank-approximation

if nargin<4
    cid0 = [];
end
if nargin<3
    epsilon = 10^(-6);
end
if nargin<2
    cnum = round(size(A,2)/10);
end

if isempty(cid0)%%if cid is not provide, let's sample cols based on the norm of the columns
    %%this part is the same from Jimeng Sun's CMD code
    %proportional to row/column length
    [prow, pcol] = fast_sample_prob(A);
    
    [cids] = sample_rows(A', cnum, pcol);
    %count the duplicates   
    [tmp, cid0, ccnt] = find(sparse(1,cids,1));
end

%initial left matrix L0
L0 = A(:,cid0);

%%%find the maximum linear independent set cid0 from L0 and middle matrix M
[cid,M] = FCUR_invC(L0,epsilon);

%final left matrix L
L = L0(:,cid);

%final right matrix R
R = L'*A;

if nargout==6%%reconstruction error
    [rerr,id,id0] = EstimateRerr(L,M,R,A);
end
