# Supplementary material for: A perturbation-based framework for link prediction via non-negative matrix factorization
Source: Sci Rep. 2016 Dec 15;6:38938. doi: 10.1038/srep38938 (PMC5156920; doi:10.1038/srep38938)
Supplement: Supplementary Dataset 1 [file srep38938-s2.zip › PerturbProgram/colibri_out/demo.m]

A0 = rand(1000,10) * rand(10,10) * rand(10,200);

disp('start to run Colibri-S')
disp('...')
tic;
[L0,M0,R0,cid_active0,cid0,rerr0] = Colibri_S(A0,100);
disp(' ')
disp('run over')
disp(['wall-clock time:' num2str(toc)])
disp(['# of initially sampled columns (after removing duplicate): ' num2str(length(cid0))])
disp(['# of actually used columns colibri-s finds: ' num2str(length(cid_active0))])
disp(['reconstruction error: ' num2str(rerr0)])


dA = zeros(1000,200);
dA(:,1) = rand(1000,1);
disp('start to run colibri-D')
disp('...')
tic;
[L,M,R,cid_active,rerr] = Colibri_D(A0,dA,cid0,cid_active0,M0);
disp(' ')
disp('run over')
disp(['wall-clock time:' num2str(toc)])
disp(['reconstruction error: ' num2str(rerr0)])
