# Supplementary material for: A perturbation-based framework for link prediction via non-negative matrix factorization
Source: Sci Rep. 2016 Dec 15;6:38938. doi: 10.1038/srep38938 (PMC5156920; doi:10.1038/srep38938)
Supplement: Supplementary Dataset 1 [file srep38938-s2.zip › PerturbProgram/colibri_out/EstimateRerr.m]

function [rerr,id,id0] = EstimateRerr(C,U,R,A,k,id,id0)

if nargin<5
    k = 1000;
end
[n,m] = size(A);
if max(n,m)<=1000%exact
    rerr = norm(A-C*U*R,'fro')^2;
    id = [1:n];
    id0 = [1:m];
    return;
end
%%%if the size of matrix A is too big, let's estimate the re-construction
%%%error
if nargin<7
    id = round(rand(1,k) * n);
    id = max(1, id);
    id = min(id,n);
    id0 = round(rand(1,k) * m);
    id0 = max(1, id0);
    id0 = min(id0,m);
end

tr = A(id,id0);
es = C(id,:) * U * R(:,id0);

sse = m * n / (k^2) * norm(tr-es,'fro')^2;
rerr = sse/norm(A,'fro')^2;
