# Supplementary material for: A perturbation-based framework for link prediction via non-negative matrix factorization
Source: Sci Rep. 2016 Dec 15;6:38938. doi: 10.1038/srep38938 (PMC5156920; doi:10.1038/srep38938)
Supplement: Supplementary Dataset 1 [file srep38938-s2.zip › PerturbProgram/colibri_out/fast_sample_prob.m]

function [prow, pcol] = fast_sample_prob(A);
%
% [prow, pcol] = fast_sample_prob(A);
%
% This probability distribution is based on the squared row/col-lengths of A
%
% By Jimeng Sun, 08/31/07
% Copyright 2007, Jimeng SUN

Asquare = A.^2;
part1 = sum(Asquare,2);
part2 = sum(Asquare,1);
prow = part1./sum(part1);
pcol = part2./sum(part2);
