# Supplementary material for: A perturbation-based framework for link prediction via non-negative matrix factorization
Source: Sci Rep. 2016 Dec 15;6:38938. doi: 10.1038/srep38938 (PMC5156920; doi:10.1038/srep38938)
Supplement: Supplementary Dataset 1 [file srep38938-s2.zip › PerturbProgram/colibri_out/FCUR_invC.m]

function [cid,iC] = FCUR_invC(C0,th)

%given n x m matrix C0; find its linear independent cols (C), and (C' x C)^-1
if nargin<2
    th = 10^(-6);
end
m = size(C0,2);

%initialize
cid = [1];
B0 = C0(:,1);
iC = 1/full(B0'*B0);
  
%%incrementally test if a new col is redundant, if not, use it to expand iC
for i=2:m
    b = C0(:,i);
    y = b' * B0;
    del = b' * b - y * iC * y';
    if abs(del)/abs(b' * b) <= th 
        flag = 0;%b is linear dependent on the cols of B0
    else
        [k] = size(iC,1);
        %d1 = full(iB0 * y);
        d2 = full(y * iC);
        d1 = d2';
        iC = [iC+d1 * d2/del -d1/del;-d2/del 1/del];
        cid = [cid i];
        B0 = [B0 b];
        flag = 1;    
    end
end
% 
% 
%     [iC,flag] = FCUR_invC_1(iC,B0,C0(:,i));
% 
% 
%     if flag ==0%no update; skip i^th cols
%     else
%         cid = [cid i];
%         B0 = [B0 C0(:,i)];
%     end
% 
% end
% 
% 
% function [iB0,flag] = FCUR_invC_1(iB0,B0,b)
% 
% %iB0 = inv(B0' x B0);
% %if b is a linear combination of the columns of B0; remain iB0
% %otherwise, update iB0 = inv([B0 b]' x [B0 b]);
% 
% y = b' * B0;
% del = b' * b - y * iB0 * y';
% if abs(del)/abs(b' * b) <= 1e-6 
%     flag = 0;%b is linear dependent on the cols of B0
% else
%     [k] = size(iB0,1);
%     %d1 = full(iB0 * y);
%     d2 = full(y * iB0);
%     d1 = d2';
%     iB0 = [iB0+d1 * d2/del -d1/del;-d2/del 1/del];
%     flag = 1;    
% end
% 
% 
