# Supplementary material for: A perturbation-based framework for link prediction via non-negative matrix factorization
Source: Sci Rep. 2016 Dec 15;6:38938. doi: 10.1038/srep38938 (PMC5156920; doi:10.1038/srep38938)
Supplement: Supplementary Dataset 1 [file srep38938-s2.zip › PerturbProgram/colibri_out/FCUR_UpdateinvC.m]

function [cindex,iC] = FCUR_UpdateinvC(cindex,A,dA,iC0)

%update the core matrix iC0
%Cindex = {cid,ca,cn}: 
%    cid: sampled columns at the initial stage
%    ca: active columns used to construct the subspace
%    cn: non-active columns,  linear dependent cols to ca

cid = cindex{1};
ca = cindex{2};
cn = cindex{3};

%check how many active cols are effected
dd = sum(dA,1);
p1 = find(dd(ca)~=0);%changed active columns
p0 = setdiff([1:length(ca)],p1);%unchanged active cols

r0 = length(p0);
r1 = length(p1);
A = A + dA;
if r0<=r1%-1%skip r0<=r1
    
    C00 = A(:,cid);
    [cid00,iC] = FCUR_invC(C00);
    ca = cid(cid00);
    cn = setdiff(cid,ca);
    cindex = {cid, ca, cn};
else
    ca1 = ca(p1);
    ca0 = ca(p0);
    X = A(:,ca0);%un-changed active cols    
    Y = A(:,ca1);%changed active cols
    if r1==0%Y is null
        %do not need to update X'X inverse
        iC = iC0;
        %only need to check those changed non-active cols
        p1 = find(dd(cn)~=0);%changed non-active columns
        cn1 = cn(p1);
        C0 = A(:,cn1);
        Cand = cn1;
        

    else
        %need to update X'X inverse
        if r0>r1
            iC = iC0(p0,p0)-iC0(p0,p1) * inv(iC0(p1,p1)) * iC0(p1,p0);
        else
%             iC = inv(X'*X);%too much active cols changed
        end
        

        C0 = [Y A(:,cn)];%cols need to check
        Cand = [ca1 cn];
    end
    
    B0 = A(:,ca0);
    m = size(C0,2);
    cid00 = [];
    % now, incrementally check each col in Z
    for i=1:m
        b = C0(:,i);
        y = b' * B0;
        del = b' * b - y * iC * y';
        if abs(del)/abs(b' * b) <= 1e-6 
            flag = 0;%b is linear dependent on the cols of B0
        else
            [k] = size(iC,1);
            %d1 = full(iB0 * y);
            d2 = full(y * iC);
            d1 = d2';
            iC = [iC+d1 * d2/del -d1/del;-d2/del 1/del];
            cid00 = [cid00 i];
            B0 = [B0 b];
            flag = 1;    
        end
    end
    ca = [ca0 Cand(cid00)];
    cn = setdiff(cid,ca);
    cindex = {cid, ca, cn};
end


   

% 
% 
%     [iC,flag] = FCUR_invC_1(iC,B0,C0(:,i));
% 
% 
%     if flag ==0%no update; skip i^th cols
%     else
%         cid = [cid i];
%         B0 = [B0 C0(:,i)];
%     end
% 
% end
% 
% 
% function [iB0,flag] = FCUR_invC_1(iB0,B0,b)
% 
% %iB0 = inv(B0' x B0);
% %if b is a linear combination of the columns of B0; remain iB0
% %otherwise, update iB0 = inv([B0 b]' x [B0 b]);
% 
% y = b' * B0;
% del = b' * b - y * iB0 * y';
% if abs(del)/abs(b' * b) <= 1e-6 
%     flag = 0;%b is linear dependent on the cols of B0
% else
%     [k] = size(iB0,1);
%     %d1 = full(iB0 * y);
%     d2 = full(y * iB0);
%     d1 = d2';
%     iB0 = [iB0+d1 * d2/del -d1/del;-d2/del 1/del];
%     flag = 1;    
% end
% 
% 
