# Supplementary material for: A perturbation-based framework for link prediction via non-negative matrix factorization
Source: Sci Rep. 2016 Dec 15;6:38938. doi: 10.1038/srep38938 (PMC5156920; doi:10.1038/srep38938)
Supplement: Supplementary Dataset 1 [file srep38938-s2.zip › PerturbProgram/colibri_out/license]

Colibri: Fast Mining of Large Static and Dynamic Graphs.
This source code is (c) Copyright 2008 by Hanghang Tong, Spiros Papadimitriou, Jimeng  Sun, 
Philip Yu, and Christos Faloutsos. Permission to use it for research, educational and other non-profit
purposes is granted. Commercial, for-profit use requires written permission by the authors.
