# Supplementary material for: A perturbation-based framework for link prediction via non-negative matrix factorization
Source: Sci Rep. 2016 Dec 15;6:38938. doi: 10.1038/srep38938 (PMC5156920; doi:10.1038/srep38938)
Supplement: Supplementary Dataset 1 [file srep38938-s2.zip › PerturbProgram/DivideNet.m]

function [ train,test] = DivideNet( net, ratioTrain)

    num_testlinks = ceil((1-ratioTrain) * nnz(net)/2);      
    
    [xindex, yindex] = find(tril(net));  
    linklist = [xindex yindex];    
     
    clear xindex yindex;  
   
    test = sparse(size(net,1),size(net,2));                 
    while ((length(linklist)>2)&&(nnz(test) < num_testlinks))
        
        index_link = ceil(rand(1) * length(linklist));        
        uid1 = linklist(index_link,1); 
        uid2 = linklist(index_link,2);    
        net(uid1,uid2)=0;net(uid2,uid1)=0;
        tempvector=net(uid1,:);
        sign = 0; 
        uid1TOuid2 = tempvector * net + tempvector;        
        if uid1TOuid2(uid2) > 0
            sign = 1;               
            
        else
            while (nnz(spones(uid1TOuid2) - tempvector) ~=0)   
            
                tempvector = spones(uid1TOuid2);
                uid1TOuid2 = tempvector * net + tempvector;    
                 if uid1TOuid2(uid2) > 0
                    sign = 1;      
                     
                    break;
                end
            end
        end 
        
        
       
        if sign == 1 
            linklist(index_link,:) = []; 
            test(uid1,uid2) = 1;
        else
            linklist(index_link,:) = [];
            net(uid1,uid2) = 1;   
            net(uid2,uid1) = 1;
        end   
       end   
      train = net;  test = test + test';
    

end
