# Supplementary material for: A perturbation-based framework for link prediction via non-negative matrix factorization
Source: Sci Rep. 2016 Dec 15;6:38938. doi: 10.1038/srep38938 (PMC5156920; doi:10.1038/srep38938)
Supplement: Supplementary Dataset 1 [file srep38938-s2.zip › PerturbProgram/DivideNet_ADD_Random.m]

function [train_perturbed ] = DivideNet_ADD_Random(train,ratio)
%%»®·ÖÑµÁ·¼¯ºÍ²âÊÔ¼¯£¬±£Ö¤ÑµÁ·¼¯Á¬Í¨
	num_addlink=ceil(ratio*nnz(train)/2);                      %num_addlinkÎª¼Ó±ßµÄÊýÁ¿
    non_and_test=1-train-eye(max(size(train,1),size(train,2)));  %non_and_testÎª²»´æÔÚµÄ±ßºÍ²âÊÔ¼¯µÄ±ßµÄ¼¯ºÏ
   % num_Addlinks = ceil((1-ratioTrain) * nnz(non_and_test)/2);     %ÊÇ²»ÊÇ¶Ô³Æ¾ØÕóËùÒÔ³ýÒÔ2 
    % È·¶¨²âÊÔ¼¯µÄ±ßÊýÄ¿
    temp=0;
    [xindex,yindex]=find(tril(non_and_test));
    linklist=[xindex yindex];
    clear xindex,yindex;
    
    for i=1:num_addlink
        index_link=ceil(rand(1)*length(linklist));
        uid1=linklist(index_link,1);
        uid2=linklist(index_link,2);
        train(uid1,uid2)=1;
        train(uid2,uid1)=1;
        linklist(index_link,:)=[];
    end
   train_perturbed =train + train';
    % ·µ»ØÎªÑµÁ·¼¯ºÍ²âÊÔ¼¯
   end
