# Supplementary material for: A perturbation-based framework for link prediction via non-negative matrix factorization
Source: Sci Rep. 2016 Dec 15;6:38938. doi: 10.1038/srep38938 (PMC5156920; doi:10.1038/srep38938)
Supplement: Supplementary Dataset 1 [file srep38938-s2.zip › PerturbProgram/getPrecition.m]

function [ prec ] = getPrecition( train,test, sim, L )

 
   mat=sim.*(1-eye(length(sim))-train);
   n=size(mat,1);
    vec=zeros(n*(n-1)/2,3);
    k=0;
    for i=1:n
        for j=i+1:n
            k=k+1;
            vec(k,:)=[mat(i,j),i,j];
        end
    end
    vec=sortrows(vec,1);
    cnt=0;
    i=0;
    while i<L
        xy=vec(k-i,:);
        
        if test(xy(2),xy(3))==1
            cnt=cnt+1;    
        end
        i=i+1;
    end
    prec=cnt/L;

end
