# Supplementary material for: A perturbation-based framework for link prediction via non-negative matrix factorization
Source: Sci Rep. 2016 Dec 15;6:38938. doi: 10.1038/srep38938 (PMC5156920; doi:10.1038/srep38938)
Supplement: Supplementary Dataset 1 [file srep38938-s2.zip › PerturbProgram/main.m]

function []=main()
    clear;clc;
    path='C:\PerturbProgram\data\'; % the path of Data file   
    Files=dir(fullfile(path,'*.mat')); 
    lengthFiles=length(Files)
     for i=1:lengthFiles
            k=1;
            filePath=strcat(path,Files(i).name) %
            fileName{i}=Files(i).name;
            load(filePath)
            fname=[fileName{i} '_differentratio_get' '.mat']

        for ratio=0.6:0.1:0.9  %ratio is ratio of training set
            kk=1;
            for pertu_ratio=0.02:0.02:0.1   % pertu_ratio varied from 0.02 to 0.1
                [average{k}{kk},mean_std{k}{kk} ]=Perturbaion_framework(net,ratio,pertu_ratio);
                kk=kk+1;
            end
                k=k+1;
            end

        eval(['save ',fname , ' average', ' mean_std']);
        Files(i).name
        clear average;
     end
end
