# Supplementary material for: A perturbation-based framework for link prediction via non-negative matrix factorization
Source: Sci Rep. 2016 Dec 15;6:38938. doi: 10.1038/srep38938 (PMC5156920; doi:10.1038/srep38938)
Supplement: Supplementary Dataset 1 [file srep38938-s2.zip › PerturbProgram/NMF_KL/NMF_KL.m]

function [U_final, V_final, nIter_final, objhistory_final] = NMF_KL(X, k, options)


% Notation:
% X ...data matrix 

% k ... number of hidden factors


% options ... Structure holding all settings
%           options.alpha:  manifold regularization prameter (default 100)
%                           if alpha=0, GNMF_KL boils down to the ordinary
%                           NMF with KL divergence. 
%


ZERO_OFFSET = 1e-200;

nSmp = size(X,2);
if min(min(X)) < 0
    error('Input should be nonnegative!');
end

if ~isfield(options,'error')
    options.error = 1e-5;
end
if ~isfield(options, 'maxIter')
    options.maxIter = [];
end
if ~isfield(options,'nRepeat')
    options.nRepeat = 10;
end

if ~isfield(options,'minIter')
    options.minIter = 10;
end

if ~isfield(options,'meanFitRatio')
    options.meanFitRatio = 0.1;
end

if ~isfield(options,'alpha')
    options.alpha = 100;
end

if isfield(options,'alpha_nSmp') && options.alpha_nSmp
    options.alpha = options.alpha*nSmp;    
end

if ~isfield(options,'kmeansInit')
    options.kmeansInit = 1;
end


if ~exist('U','var')
    U = [];
    V = [];
end

NCWeight = [];
if isfield(options,'weight') && strcmpi(options.weight,'NCW')
    feaSum = full(sum(X,2));
    NCWeight = (X'*feaSum).^-1;
    tmpNCWeight = NCWeight;
else
    tmpNCWeight = ones(nSmp,1);
end
if issparse(X)
    nz = nnz(X);
    nzk = nz*k;
    [idx,jdx,vdx] = find(X);
    if isempty(NCWeight)
        Cons = sum(vdx.*log(vdx) - vdx);
    else
        Cons = sum(NCWeight(jdx).*(vdx.*log(vdx) - vdx));
    end
    ldx = sub2ind(size(X),idx,jdx);
    
    options.nz = nz;
    options.nzk = nzk;
    options.idx = idx;
    options.jdx = jdx;
    options.vdx = vdx;
    options.ldx = ldx;
else
    Y = X + ZERO_OFFSET;
    if isempty(NCWeight)
        Cons = sum(sum(Y.*log(Y)-Y));
    else
        Cons = sum(NCWeight'.*sum(Y.*log(Y)-Y,1));
    end
    clear Y;
end
options.NCWeight = NCWeight;
options.tmpNCWeight = tmpNCWeight;
options.Cons = Cons;

if ~isfield(options,'Optimization')
    options.Optimization = 'Multiplicative';
end


switch lower(options.Optimization)
    case {lower('Multiplicative')} 
        [U_final, V_final, nIter_final, objhistory_final] = NMF_KL_Multi(X, k, options, U, V);
    otherwise
        error('optimization method does not exist!');
end
