# Supplementary material for: A perturbation-based framework for link prediction via non-negative matrix factorization
Source: Sci Rep. 2016 Dec 15;6:38938. doi: 10.1038/srep38938 (PMC5156920; doi:10.1038/srep38938)
Supplement: Supplementary Dataset 1 [file srep38938-s2.zip › PerturbProgram/Perturbaion_framework.m]

function [preci,mean_std]=Perturbaion_framework(net,ratioTrain,perturb_ratio)
%net is the adjacent matrix of a network
%ratioTrain is ratio of training set
%perturb_ratio is perturbation ratio
%preci is  matrix of percisions value
%mean_std is matrix of standard deviation value
	%--------------------------------------------------------------
	for i=1:100
		[ train,test] = DivideNet( net, ratioTrain);  %devide into training set and test set
		[LL,M,R,cid,cid0,rerr] = Colibri_S(train);
		K=length(cid);           % K is the number of latent features
		L=nnz(triu(test)); 
       
	     %NMF-D1 method
		options.bDeleteFlag=true;
		options.bAddFlag=false; 
        options.perturbRatio=perturb_ratio;
        sim=perturb_NMF(net,train,K,options);
        preci(i,1)=getPrecition(train,test,sim,L) 
		clear sim;   
		clear options; 
		  
		%NMF-A1  method
		options.bDeleteFlag=false;
		options.bAddFlag=true;
        options.perturbRatio=perturb_ratio;
		sim=perturb_NMF(net,train,K,options);
		preci(i,2)=getPrecition(train,test,sim,L) 
		clear sim;   
		clear options; 
		
		   
	     %NMF-D2  method
		options.bDeleteFlag=true;
		options.bAddFlag=false;
		options.perturbRatio=perturb_ratio;
        options.alpha=0;
        sim=perturb_NMF_KL(net,train,K,options);
		preci(i,3)=getPrecition(train,test,sim,L) 
		clear sim;   
		clear options; 
	
        
		%NMF-A2  method
		options.bDeleteFlag=false;
		options.bAddFlag=true;
        options.perturbRatio=perturb_ratio;
        options.alpha=0;
		sim=perturb_NMF_KL(net,train,K,options);
		preci(i,4)=getPrecition(train,test,sim,L) 
		clear sim;   
		clear options; 
		      	
	end
    mean_std(1,:)=mean(preci)
	mean_std(2,:)=std(preci)
	
end
	
