# Supplementary material for: A perturbation-based framework for link prediction via non-negative matrix factorization
Source: Sci Rep. 2016 Dec 15;6:38938. doi: 10.1038/srep38938 (PMC5156920; doi:10.1038/srep38938)
Supplement: Supplementary Dataset 1 [file srep38938-s2.zip › PerturbProgram/SIMIndex/perturb_NMF.m]

function [ Sim ] = perturb_NMF( net,train,K,options) 

%net is adjacent matrix of network
%train is training set
%K is the number of latent fearures
%options is parameter setting
%options.bDeleteFlag is flag of deletion perturbation
%options.bAddFlag is flag of addition perturbation
%options.perturbRatio is perturbation ratio
% Sim is similarity matrix obtained


Sim=0;
T=20;
    if (options.bDeleteFlag==true)&&(options.bAddFlag==false)   
        for t=1:T
            [trainRemain_N{t}, perturbationSet_N{t}]= DivideNet(train,1-options.perturbRatio);
            [W{t},H{t}]=nnmf(trainRemain_N{t},K);
            AA{t}=W{t}*H{t};
            Sim=Sim+AA{t};
        end
        clear trainRemain_N;
        clear perturbationSet_N;
    end
    
    if (options.bDeleteFlag==false)&&(options.bAddFlag==true)  
        for t=1:T
            [trainRemain_N{t}]= DivideNet_ADD_Random(train,options.perturbRatio);
            [W{t},H{t}]=nnmf(trainRemain_N{t},K);
            AA{t}=W{t}*H{t};
            Sim=Sim+AA{t};
        end
        clear trainRemain_N;
        clear perturbationSet_N;
    end
    
    
end
